# Supplementary material for: Utilization of Dietary Supplements in People with the Atopic Triad in Korea: A Cross-Sectional Study Using KNHANES (2018–2021)
Source: Medicina (Kaunas). 2025 Apr 13;61(4):718. doi: 10.3390/medicina61040718 (PMC12028613; doi:10.3390/medicina61040718)
Supplement: Supplementary file 1 [file medicina-61-00718-s001.zip]

Archive with 1 entries (1 files):
- medicina-3516559-supplementary.pdf
